# Supplementary material for: Berberine Alleviates Shigella-Induced Dysentery by Regulating Intestinal Barrier and Inflammatory Responses
Source: Int J Mol Sci. 2026 Jan 21;27(2):1063. doi: 10.3390/ijms27021063 (PMC12842174; doi:10.3390/ijms27021063)
Supplement: Supplementary file 1 [file ijms-27-01063-s001.zip]

Archive with 1 entries (1 files):
- ijms-4077148-supplementary.pdf
